# Supplementary material for: An automated and reliable method for breath detection during variable mask pressures in awake and sleeping humans
Source: PLoS One. 2017 Jun 13;12(6):e0179030. doi: 10.1371/journal.pone.0179030 (PMC5469467; doi:10.1371/journal.pone.0179030)
Supplement: S2 File — (ZIP) [file pone.0179030.s002.zip]

Archive with 22 entries (19 files):
- Breath_detection_sourcecodes/
- Breath_detection_sourcecodes/.DS_Store
- __MACOSX/
- __MACOSX/Breath_detection_sourcecodes/
- __MACOSX/Breath_detection_sourcecodes/._.DS_Store
- Breath_detection_sourcecodes/breath_detect_coarse.m
- __MACOSX/Breath_detection_sourcecodes/._breath_detect_coarse.m
- Breath_detection_sourcecodes/Breath_detection.m
- __MACOSX/Breath_detection_sourcecodes/._Breath_detection.m
- Breath_detection_sourcecodes/cal_expiration_PIF.m
- __MACOSX/Breath_detection_sourcecodes/._cal_expiration_PIF.m
- Breath_detection_sourcecodes/createFit.m
- __MACOSX/Breath_detection_sourcecodes/._createFit.m
- Breath_detection_sourcecodes/peakdet.m
- __MACOSX/Breath_detection_sourcecodes/._peakdet.m
- Breath_detection_sourcecodes/Readme.txt
- __MACOSX/Breath_detection_sourcecodes/._Readme.txt
- Breath_detection_sourcecodes/Sample_data.mat
- __MACOSX/Breath_detection_sourcecodes/._Sample_data.mat
- Breath_detection_sourcecodes/zerophase_lowpass.m
- __MACOSX/Breath_detection_sourcecodes/._zerophase_lowpass.m
- __MACOSX/._Breath_detection_sourcecodes
