# Supplementary material for: An automated and reliable method for breath detection during variable mask pressures in awake and sleeping humans
Source: PLoS One. 2017 Jun 13;12(6):e0179030. doi: 10.1371/journal.pone.0179030 (PMC5469467; doi:10.1371/journal.pone.0179030)
Supplement: S2 File — (ZIP) [file pone.0179030.s002.zip › Breath_detection_sourcecodes/breath_detect_coarse.m]

function peak = breath_detect_coarse(flow,fs,plotflag)
%% This function detects peaks of flow signal

% Inputs:
%           flow:       flow signal
%           fs:         sampling frequency
%           plotflag:   set to 1 to plot

% Output:
%           peak (location, amplitude)

% Written by: Chinh Nguyen, PhD
% Email: c.nguyen@neura.edu.au

% Updated on: 12 Nov 2015.
% Ver: 1.0

%% detect peaks of flow signal
minpeakwidth = fs*0.3;
peakdistance = fs*1.5;
minPeak = 0.05; % flow threshold = 0.05 (L/s)
minpeakprominence = 0.05;

[r,c] = size(flow);
if r<c
    flow = flow';
end

[peakA,locs] = findpeaks(flow,...
    'Annotate','extents','WidthReference','halfprom','MinPeakWidth',...
    minpeakwidth,'MinPeakDistance',peakdistance,'MinPeakHeight',minPeak,'MinPeakProminence',minpeakprominence);

peak = [locs peakA]; %

% integrate flow to generate Volume signal
Volume = cumsum(flow)./fs;

%% plot result for QC
if plotflag
    t = (0:length(flow)-1)/fs;
    figure;
    findpeaks(flow,...
        'Annotate','extents','WidthReference','halfprom','MinPeakWidth',...
        minpeakwidth,'MinPeakDistance',peakdistance,'MinPeakHeight',minPeak,'MinPeakProminence',minpeakprominence);
    xlabel('Sample');ylabel('Flow (L/s)');
    title('Detection of Peak inspiratory flow');
    
    figure;
    h(1) = subplot(211);plot(t,flow);grid on;
    title('Detection of Peak inspiratory flow');    
    hold on;
    ylabel('Flow (L/s)');
    plot(t(peak(:,1)),flow(peak(:,1)),'*r');
    h(2) = subplot(212);plot(t,Volume);grid on;ylabel('Uncorrected Volume (L/s)');
    linkaxes(h,'x');xlabel('Time (s)');
end
