# Supplementary material for: An automated and reliable method for breath detection during variable mask pressures in awake and sleeping humans
Source: PLoS One. 2017 Jun 13;12(6):e0179030. doi: 10.1371/journal.pone.0179030 (PMC5469467; doi:10.1371/journal.pone.0179030)
Supplement: S2 File — (ZIP) [file pone.0179030.s002.zip › Breath_detection_sourcecodes/Breath_detection.m]

function out = Breath_detection(sig,fs,num,SmoothingParam,filterflag,plotflag)
%% Main function to detect onsets of inspiration and expiration based on positions of inflection points in flow signal
% Inputs:
%           sig:            flow signal
%           fs:             sampling rate
%           num:            number of the breath to plot (for quality control)
%           SmoothParam:    smoothing parameters used to fitting the flow
%                           shape, set between 0.85 to 0.95, the lower the
%                           value, the smoother the signal.
%           filterflag:     set to 1 if use low pass filter
%           plotflag:       plot graphs

% Output:
%           out.infp            onsets of inspiration (sample)
%           out.expp            onsets of expiration (sample) 
%           out.inspiration     onsets of inspiration (s)
%           out.expiration      onsets of expiration (s)
%           out.Ti              Inspiratory time (s)
%           out.Te              Expiratory time (s)
%           out.Ttot            total breath time (s)
%           out.PIF             Peak Inspiratory Flow (L/s)
%           out.Vt              Tidal Volume (L)
%           out.fb              Breathing frequency (bpm)
%           out.Ve              Minute ventilation (L/min) 
%
% Written by: Chinh Nguyen, PhD, NeuroScience Research Australia (NeuRA)
% Email: c.nguyen@neura.edu.au

% Last Updated: 25/10/2016
% Example:
% out = Breath_detection(Flow.values,1/Flow.interval,2,0.9,1,1);

%% apply low-pass filter to the signal
close all; warning off;

sig0 = sig;
if filterflag
    lf = 2; % cutoff frequency (Hz)
    sig = zerophase_lowpass(sig,lf,fs);
end
% % Remove mean
sig = sig-mean(sig);

%% Detect onsets of inspiration/expiration based on inflection points
% detect peaks in flow signal
peak = breath_detect_coarse(sig,fs,plotflag);
infl_p_loc = NaN(1,length(peak)-1);

% detect inflection points in flow signal in each breath
for i = 1:length(peak)
    if i<length(peak) 
        t = peak(i,1):peak(i+1,1);
    else
        t = peak(i,1):length(sig);
    end
    seg = sig(t);
    
    % find valleys between 2 peaks
    peak_loc = length(t);
    [~, valley_loc] = min(seg);
    
    % get signal from valley to peak
    t_new = t(valley_loc:peak_loc);
    seg_new = seg(valley_loc:peak_loc);
    
    % find inflection points
    % plotflag for quality control
    if plotflag == 1
        if i==num
            plotflag1 = 1;
        else
            plotflag1 = 0;
        end
    else
        plotflag1 = 0;
    end
    
    % fit a curve through the signal and find inflection points
    try
        [infl_p_loc(i), fit1, gof] = createFit(t_new, seg_new, SmoothingParam, plotflag1);
    catch
        % could not detect any inflection points
        infl_p_loc(i) = NaN;
    end   
end

infl_p_loc = infl_p_loc(~isnan(infl_p_loc));
inspiration = infl_p_loc';


%% Calculate respiratory parameters
[PIF,volume,V_trace,expiration,inspiration] = cal_expiration_PIF(sig0,inspiration,fs);

% discard last breath
inspiration = inspiration(1:end-1);
expiration = expiration (1:end-1);
volume = volume(1:end-1,:);
PIF = PIF(1:end-1,:);

out.infp = inspiration;
out.expp = expiration;

out.inspiration = (inspiration)./fs;
out.expiration = (expiration)./fs;
out.Ti = out.expiration - out.inspiration;
Te = out.inspiration(2:end) - out.expiration(1:end-1);
out.Te = [Te;NaN];
Ttot = diff(out.inspiration);
out.Ttot = [Ttot;NaN];
out.PIF = PIF;
out.Vt = volume(:,1);
out.fb = 60./(out.Ttot);
out.Ve = out.fb.*out.Vt;

% plot result
if plotflag
       
    figure;
    h(1) = subplot(211);
    title('Breath detection');
    t = (1:length(sig0))/fs;   
    hold on;
    plot(t,sig0);grid on;
    
    plot(t(inspiration),sig0(inspiration),'*g');
    xlabel('Time (s)');ylabel('Flow (L/s)');
    plot(t(PIF(:,2)),sig0(PIF(:,2)),'*k');
    plot(t(expiration),sig0(expiration),'*r');
    
    h(2) = subplot(212);    
    plot(t,V_trace);xlabel('Time (s)');ylabel('Corrected Volume (L)'); grid on;
    linkaxes(h,'x');
end
