# Supplementary material for: An automated and reliable method for breath detection during variable mask pressures in awake and sleeping humans
Source: PLoS One. 2017 Jun 13;12(6):e0179030. doi: 10.1371/journal.pone.0179030 (PMC5469467; doi:10.1371/journal.pone.0179030)
Supplement: S2 File — (ZIP) [file pone.0179030.s002.zip › Breath_detection_sourcecodes/cal_expiration_PIF.m]

function [PIF,volume,V_trace,expiration,inspiration] = cal_expiration_PIF(flow,insp,fs)
%% This function detects onsets of expiration and calculate basic repsiratory parameters

% Inputs:
%           flow:           flow signal
%           insp:           onsets of inspiration
%           fs:             sampling frequency

% Output:
%           PIF:            peak inspiratory flow
%           volume:         Vt
%           V_trace:        integrated volume signal
%           expiration:     onsets of expiration
%           inspiration:    ossets of inspiration (refined)

% Written by: Chinh Nguyen, PhD
% Email: c.nguyen@neura.edu.au

% Updated on: 12 Nov 2015.
% Ver: 1.0

%%
V_trace = zeros(size(flow));
% V_trace(1:insp(1,1)-1)=NaN(1,length(1:insp(1,1)-1));
V_trace(1:insp(1,1)-1)=zeros(1,length(1:insp(1,1)-1));

Vthres = 0.01;
volume = NaN(1,length(insp));
expiration = NaN(1,length(insp));

for i = 1:length(insp)
    if i<length(insp)
        ind = insp(i,1):insp(i+1,1)-1;
    else
        ind = insp(i,1):length(flow);
    end
    temp = flow(ind);
    
    try
        temp = temp-temp(1);
        V_temp = cumsum(temp)./fs;
        
        maxV = peakdet(V_temp,Vthres);
        
        if ~isempty(maxV)
            if maxV(1,1)~= 1
                volume(i) = maxV(1,2);
                loc = maxV(1,1);
            else
                volume(i) = maxV(2,2);
                loc = maxV(2,1);
            end
        else
            V_temp = V_temp(1:round(length(V_temp)*0.6));
            [loc, ~, ~] = createFit(1:length(V_temp), V_temp, 0.85, 0);
            [volume(i),loc] = max(V_temp);
        end
        
        expiration(i) = ind(loc);
        
    catch
        volume(i) = NaN;
        expiration(i) = NaN;
    end
end

inspiration = insp;

% Always make sure we start with insp, as a convention
if expiration(1)<inspiration(1)
    expiration = expiration(2:end);
end

% Make sure the two index vectors are of the same lengths
if length(inspiration) > length(expiration)
    inspiration = inspiration(1:length(expiration));
elseif length(inspiration) < length(expiration)
    expiration = expiration(1:length(inspiration));
end

PIF = NaN(length(inspiration),2);
for i = 1:length(inspiration)
    ind = inspiration(i):expiration(i);
    temp = flow(ind);
    temp = temp-temp(1);
    [PIF(i,1),loc2] = max(temp);
    PIF(i,2) = ind(loc2);
    V_temp = cumsum(temp)./fs;
    V_trace(ind(1):ind(end)-1) = V_temp(1:end-1);
end
V_trace(expiration(end)+1:end) = zeros(1,length(expiration(end)+1:length(flow)));

expiration = expiration';
volume = volume';
