# Supplementary material for: An automated and reliable method for breath detection during variable mask pressures in awake and sleeping humans
Source: PLoS One. 2017 Jun 13;12(6):e0179030. doi: 10.1371/journal.pone.0179030 (PMC5469467; doi:10.1371/journal.pone.0179030)
Supplement: S2 File — (ZIP) [file pone.0179030.s002.zip › Breath_detection_sourcecodes/createFit.m]

function [infl_p_loc, fit1, gof] = createFit(t, breath,SmoothingParam,plotflag)
%% This function fits a curve to the signal, then used second derivative to
% detect inflection points in the fitted curve

% Inputs:
%           t:              time
%           breath:         segment of the flow signal
%           SmoothParam:    smoothing parameters used to fitting the flow
%                           shape, set between 0.85 to 0.95, the lower the
%                           value, the smoother the signal.
%           plotflag:       plot for QC
%
% Outputs:
%           infl_p_loc:     location of inflection points

% Written by: Chinh Nguyen, PhD
% Email: c.nguyen@neura.edu.au

% Updated on: 12 Nov 2015.
% Ver: 1.0

%% Fit curve to the signal
% prepare data to fit
[xData, yData] = prepareCurveData( t, breath );

% Set up fittype and options.
ft = fittype( 'smoothingspline' );
opts = fitoptions( 'Method', 'SmoothingSpline' );
opts.Normalize = 'on';
opts.SmoothingParam = SmoothingParam;

% Fit model to data.
[fit1, gof] = fit( xData, yData, ft, opts );

% find inflection point
[d1,d2] = differentiate(fit1,xData);

% only look for inflection point from between 25% to 100% of the breath
d2_temp = d2;
ind_temp = 1:round(0.25*length(d2));
d2_temp(ind_temp) = zeros(1,length(ind_temp));
[maxd2,infl_p] = max(d2_temp);

% location of inflection point
infl_p_loc = t(infl_p);

%% plot for QC
if plotflag
    % Plot fit with data
    figure;
    h(1)=subplot(2,1,1);
    plot(fit1,xData,yData); legend('Location','NorthWest');
    title('Detection of inflection point');
    
    hold on;plot(t(infl_p),breath(infl_p),'*r','MarkerSize',10);
    grid on; ylabel('Flow (L/s)');xlabel('Sample');
    h(2)=subplot(2,1,2);
    plot(xData,d2,'c');hold on;plot(t(infl_p),d2(infl_p),'*r');
    grid on;
    legend('2nd derivative','Location','NorthWest');
    ylabel('Second derivative');xlabel('Sample');
    linkaxes(h,'x');
end
