# Supplementary material for: An automated and reliable method for breath detection during variable mask pressures in awake and sleeping humans
Source: PLoS One. 2017 Jun 13;12(6):e0179030. doi: 10.1371/journal.pone.0179030 (PMC5469467; doi:10.1371/journal.pone.0179030)
Supplement: S2 File — (ZIP) [file pone.0179030.s002.zip › Breath_detection_sourcecodes/Readme.txt]

Breath detection MATLAB software

INSTALLATION
============
1. Extract the source code folder.
2. In MATLAB, set path to the location where the codes have been extracts:
     - In MATLAB command windows, type:
         addpath('Location where the codes have been extracts')
         
USING THE SOFTWARE
==================
Refer to Breath_detection.m file for instruction to run the program.
